# Supplementary material for: Searching for an optimal AUC estimation method: a never-ending task?
Source: J Pharmacokinet Pharmacodyn. 2014 Oct 15;41(6):655–73. doi: 10.1007/s10928-014-9392-y (PMC4225057; doi:10.1007/s10928-014-9392-y)
Supplement: Supplementary file 2 — Supplementary material 2 (ZIP 38 kb) [file 10928_2014_9392_MOESM2_ESM.zip]

Archive with 1 entries (1 files):
- MinMaxPackage.zip
